# Supplementary material for: Novel, First-in-Human, Oral PCLX-001 Treatment in a Patient with Relapsed Diffuse Large B-Cell Lymphoma
Source: Curr Oncol. 2022 Mar 13;29(3):1939–46. doi: 10.3390/curroncol29030158 (PMC8947478; doi:10.3390/curroncol29030158)
Supplement: Supplementary file 1 [file curroncol-29-00158-s001.zip]

Archive with 1 entries (1 files):
- curroncol-1582452-supplementary.pdf
